# Supplementary material for: Retroviral analysis reveals the ancient origin of Kihnu native sheep in Estonia: implications for breed conservation
Source: Sci Rep. 2020 Oct 15;10:17340. doi: 10.1038/s41598-020-74415-z (PMC7566594; doi:10.1038/s41598-020-74415-z)
Supplement: Supplementary file 1 — Supplementary Tables. [file 41598_2020_74415_MOESM1_ESM.xlsx]

## Sheet: Table S1-1. Ancient samples
Retroviral analysis reveals the ancient origin of Kihnu native sheep in Estonia: implications for breed conservation
Eve Rannamäe, Urmas Saarma, Anneli Ärmpalu-Idvand, Matthew D. Teasdale, Camilla Speller
Supplementary information S1 Tables
Table S1-1. Ancient sheep samples from archaeological sites tested for enJSRVs.
Sample ID	Archaeological site	Excavation year	Collection ID	Site type	Skeletal element	Time period	Dating by archaeological context / C14 AMS	mtDNA haplogroup	Reference for DNA extraction and mtDNA HG / Reference for dating
4-OaJaan1	Viljandi, St John's Church, 6 Pikk St	1990	VM 10258	town	metatarsus	Middle Ages	1250–1300 CE	B	[1]
5-OaPada1	Pada settlement site	1981	AI 5200	settlement	metatarsus	Iron Age	700–1100 CE	A	[1]
6-OaPost1	Viljandi, 16 Posti St / 33 Lossi St	2001	VM 10872	town	metatarsus	Middle Ages	1400–1550 CE	B	[1]
7-OaSoon1	Soontagana hillfort	1968	PäMu 2 / A 2434	hillfort	metatarsus	Iron Age	900–1200 CE	B	[1]
8-OaVas1	Vastseliina castle	2005	TÜ 1435	castle	metatarsus	Modern Period	1600–1700 CEa	B	[1]
9-OaSpo1	Viljandi, Sports Centre, 4 Vaksali St	1999	VM 11090	town	metacarpus	Middle Ages	1300–1550 CE	B	[1]
10-OaHuv1	Viljandi, Youth Centre, 4 Pikk St	1991	no code given	town	metacarpus	Middle Ages	1225–1350 CE	B	[1]
12-OaOrdu2	Viljandi castle	2003	VM 10922	castle	calcaneus	Middle Ages	1250–1350 CE	B	[1]
13-OaRid2	Ridala settlement site	1961	AI 4261	settlement	metatarsus	Bronze Age	800–600 BCE	B	[1]
15-OaSpo2	Viljandi, Sports Centre, 4 Vaksali St	1999	VM 11090	town	metatarsus	Middle Ages	1300–1550 CE	B	[1]
16-OaLoh1	Lõhavere hillfort	1940	AI 3578: 1824	hillfort	metatarsus	Iron Age	1200–1300 CE	B	[1]
17-OaOte1	Otepää hillfort	1962	AI 4036	hillfort	radius	Middle Ages	Middle Ages	B	[1]
18-OaAsva1	Asva settlement site	1965	AI 4366	settlement	metacarpus	Bronze Age	780–540 cal BCE (95.4%) (2505 ± 30) Lab no: Poz-58805	B	[1]e
19-OaTart1	Tartu, 36-38 Lossi St	2011	TM A 194	town	humerus	Middle Ages	Middle Ages	B	[1]
20-OaTal1	Tallinn, 1 Vabaduse Sq	2008	AI 6917	town	metatarsus	Middle Ages	1250–1400 CE	B	[1]
21-OaPar1	Pärnu, 15 Malmö St	1992	PäMu 14640 / A 2509	town	parietal bone	Middle Ages	1400–1550 CE	B	[1]
22-OaPar2	Pärnu, 15 Malmö St	1992	PäMu 14640 / A 2509	town	petrosal bone	Middle Ages	1400–1550 CE	A	This study / [1]
23-OaRou1	Rõuge settlement site	1959	AI 4100	settlement	metatarsus	Iron Age	666–871 cal CE (95.4%) (1265 ± 30 BP) Lab no: Poz-58804	B	[1]e
24-OaOlu1	Olustvere settlement site	1982	AI 4998	settlement	metatarsus	Modern Period	1513–1799 cal CE (95.4%) (265 ± 30 BP) Lab no: Poz-58806	B	[1]e
25-OaSal1	Salme boat-grave	2008	SM 10601	burial	humerus	Iron Age	700 CE	B	[1]
27-OaLut1	Tartu, 2 Lutsu St	2009	TM A 178	town	metatarsus	Middle Ages	1250–1400 CE	B	[1]
28-OaJak1	Tartu, 2 Jakobi St	2010	TM A 188	town	radius	Middle Ages	1300–1500 CE	B	[1]
29-OaJak2	Tartu, 2 Jakobi St	2011	TM A 188	town	metacarpus	Middle Ages	1250–1500 CE	B	[1]
30-OaKea1	Keava hillfort	2001	TÜ 1026: 419	hillfort	metatarsus	Iron Age	1000–1300 CE	B	[1]
31-OaKivi2	Viljandi settlement site	1999	VM 10742	settlement	radius	Iron Age	1000–1225 CE	B	[1]
32-OaLoo1	Kihelkonna Loona settlement site	1956	AI 4129	settlement	metatarsus	Modern Period	1653–... cal CE (95.4%) (185 ± 30 BP) Lab no: Poz-61907	B	[2]e
34-OaPro1	Proosa field remains	2009	TÜ 1770	field remains	mandible	Modern Period	1644–... cal CE (95.4%) (190 ± 40 BP) Lab no: Poz-61908	B	[2]e
37-OaSam1	Sammaste stone grave	1989	VM 10234	burial	humerus	Modern Period	1683–1936 cal CE (95.4%) (105 ± 30 BP) Lab no: Poz-61909	B	[2]e
44-OaIru1	Iru hillfort	1985	AI 5302	hillfort	humerus	Iron Age	Late Iron Age	B	[2]
45-OaOte2	Otepää settlement site	1989	AI 5907	settlement	humerus	Iron Age	1180–1279 cal CE (95.4%) (800 ± 30 BP) Lab no: Poz-61915	B	[2]e
46-OaJoe3	Jõelähtme stone-cist grave	1983	AI 5306	burial	humerus	Modern Period	1653–... cal CE (95.4%) (185 ± 30 BP) Lab no: Poz-61913	B	[2]e
47-OaVao3	Väo Jaani stone-cist grave	1982	AI 5220	burial	metatarsus	Modern Period	1683–1930 cal CE (95.4%) (100 ± 30 BP) Lab no: Poz-61914	B	[2]e
49-OaIru2	Iru hillfort	1986	AI 5302	hillfort	metatarsus	Iron Age	Late Iron Age	B	[2]
52-OaSuu2	Viljandi, Hill A (Ski-jumping hill)	1999	VM 10741	settlement	tibia	Iron Age	1150–1225 CE	B	[2]
53-OaIru3	Iru hillfort	1986	AI 5302	hillfort	proximal phalanx	Iron Age	Late Iron Age	B	[2]
56-OaJoe4	Jõelähtme stone-cist grave	1983	AI 5306	burial	humerus	Iron Age	688–885 cal CE (95.4%) (1224 ± 28 BP) Lab no: SUERC-55404	B	[2]e
57-OaTou1	Tõugu II tarand grave	1994	AI 6003	burial	humerus	Iron Age	367–121 cal BCE (95.4%) (2182 ± 31 BP) Lab no: SUERC-55405	B	[2]e
58-OaTor1	Tornimäe settlement site	2004	AI 6688	settlement	metatarsus	Iron Age	800–1050 CE	B	[2]
59-OaLin1	Linnaaluste III settlement site	2002	TÜ 1115: 123	settlement	metatarsus	Iron Age	700–1100 CE	B	[2]
62-OaPada2	Pada I hillfort	1983	AI 5249	hillfort	radius	Iron Age	1000–1200 CE	B	[2]
64-OaPoi1	Pöide hillfort	1993	SM 1460	hillfort	humerus	Iron Age	670–825 cal CE (95.4%) (1263 ± 24 BP) Lab no: SUERC-85582	A	[2] / This study
65-OaPaa1	Paatsa hillfort	1963	AI 4337	hillfort	radius	Iron Age	Late Iron Age	B	[2]
77-OaVilMu1	Viljandi, Viljandi Museum, 10 Johan Laidoner Sq	1995	VM 10942	town	metatarsus	Middle Ages	1250 – beginning of 1300s CE	B	[2]
78-OaKures1	Kuressaare castle	2012	SM 10663	castle	humerus	Middle Ages	Middle of 1300s CE	B	[2]
80-OaKak1	Käku smithy site	2012	AI 6845	smithy	metacarpus	Middle Ages	Middle of 1400s CE	B	[2]
81-OaPol1	Põltsamaa castle	1998	TÜ 714	castle	humerus	Modern Period	End of 1500s CE	B	[2]
84-OaKil1	Kiltsi manor	2008	RM 6782 / A 160	manor	radius	Modern Period	End of 1500s – beginning of 1600s CE	B	[2]
85-OaPai1	Paide castle	2011	TÜ 1924	castle	humerus	Modern Period	1550 – beginning of 1600s CE	B	[2]
87-OaNar1	Narva, 22/24/26 Suur St	2005	NLM 2420	town	radius	Middle Ages	End of 1200s – beginning of 1600s CE	B	[2]
91-OaTart2	Tartu, 36-38 Lossi St	2011	TM A 194	town	mandible	Iron Age	Iron Age	B	[2]
99-OaLohk2	Lohkva settlement site	2012	TÜ 2004	settlement	metacarpus	Modern Period	Beginning of the Early Modern Period	B	[2]
100-OaPadi2	Padise monastery	2010-2011	no code given	monastery	humerus	Modern Period	Time of the Livonian War (1558–1583 CE)	B	[2]
101-OaPadi3	Padise monastery	2010-2011	no code given	monastery	parietal bone	Modern Period	1600s CE	B	[2]
102-OaHar1	Tallinn, Harju St	1989	AI 6176	town	parietal bone	Middle Ages	1456–1633 cal CE (95.4%) (364 ± 24 BP) Lab no: SUERC-85583	B	[2] / This study
103-OaRoos1	Tallinn, 9/11 Roosikrantsi St	1996	AI 6109	town	parietal bone	Middle Ages	1281–1390 cal CE (95.4%) (665 ± 24 BP) Lab no: SUERC-85587	B	[2] / This study
105-OaAsva3	Asva settlement site	2013	AI 7065	settlement	mandible	Bronze Age	774–541 cal BCE (95.4%) (2496 ± 24 BP) Lab no: SUERC-85588	A	[2] / This study
106-OaIlm1	Ilmandu III tarand grave	1994	AI 6009	burial	humerus	Iron Age	1044–1218 cal CE (95.4%) (902 ± 26 BP) Lab no: SUERC-55410	B	[2]e
107-OaMuuk1	Muuksi stone-cist grave	1976	AI 4980	burial	proximal phalanx	Iron Age	237–401 cal CE (95.4%) (1754 ± 31 BP) Lab no: SUERC-55411	B	[2]e
109-OaMusu1	Viljandi settlement site	2004	VM 10952	settlement	humerus	Iron Age	Viking Age	B	[2]
110-OaBot1	Tartu, Botanical Garden	1989	TM 2032	town	metatarsus	Middle Ages	End of 1200s – beginning of 1300s CE	B	[2]
111-OaLatte1	Tartu, 3 Lossi (Lätte) St	1987	TM A 108	town	humerus	Middle Ages	1300–1400 CE	B	[2]
112-OaLatte2	Tartu. 3 Lossi (Lätte) St	1987	TM A 108	town	metatarsus	Middle Ages	1400–1500 CE	B	[2]
113-OaJaan3	Viljandi, St John's Church, 6 Pikk St	1991	VM 10324	town	metacarpus	Middle Ages	1500–1550 CE	B	[2]
114-OaJaan4	Viljandi, St John's Church, 6 Pikk St	1991	VM 10324	town	metatarsus	Modern Period	1550 – beginning of 1600s CE	B	[2]
115-OaVilKv1	Viljandi, 161th quarter	1997	VM 10589	settlement	humerus	Modern Period	1500–1900 CE	B	[2]
118-OaMusu2	Viljandi settlement site	2004	VM 10952	settlement	humerus	Iron Age	1040–1214 cal CE (95.4%) (910 ± 31 BP) Lab no: SUERC-55412	B	[2]e
124-OaOlu2	Olustvere settlement site	1982	AI 4998	settlement	mandible	Modern Period	Early Modern Period	B	[2]
127-OaPar5	Pärnu, Põhja Ave	2002	PäMu A 2570	town	metatarsus	Modern Period	1650 – beginning of 1700s CE	B	[2]
140-OaJak3	Tartu, 2 Jakobi St	2011	TM A 188	town	metatarsus	Iron Age	1000–1100 CE	B	[2]
141-OaJak4	Tartu, 2 Jakobi St	2011	TM A 188	town	humerus	Modern Period	1600–1700 CE	B	[2]
142-OaKar6	Karksi castle	2011	TÜ 1929	castle	metatarsus	Modern Period	1682–1937 cal CE (95.4%) (122 ± 23 BP) Lab no: KIA-55232	B	[2] / This study
153-OaMaa1	Tartu, St Mary's cemetery	2010-2011	TM A 202	burial	petrosal bone	Middle Ages	ca. 1250–1430 CE, probably before 1300	B	This studyb / R. Roog, personal communication
155-OaLih3	Lihula, 12 Tallinn Rd	2000	AM A 942	town	petrosal bone	Middle Ages	Middle Ages	B	This studyc / [3]
156-OaTal2	Tallinn, 4 Kohtu St	1995	TLM 25356	town	petrosal bone	Iron Age	1150–1250 CE	B	This studyc / L. Maldre, personal communication
158-OaTal4	Tallinn, 4 Rahukohtu St	2001	AI 6480	town	petrosal bone	Middle Ages	Middle Ages	B	This studyc / L. Maldre, personal communication
161-OaTart3	Tartu, VII quarter	1989	TM A 45	town	petrosal bone	Modern Period	(1500)1600–1700 CE	B	This studyb / [4]; A. Haak, personal communication
162-OaEka4	Tallinn, 1 Tartu Rd	2011	AI 7032	town	petrosal bone	Middle Ages	1400–1600 CE	B	This studyc / [5]
167-OaAsva4	Asva settlement	1939	AI 3799: 467	settlement	petrosal bone	Bronze Age	772–520 cal BCE (95.4%) (2487 ± 24 BP) Lab no: SUERC-85590	B	This studyc
168-OaRid3	Ridala settlement	1961	AI 4261	settlement	petrosal bone	Bronze Age	800–600 BCE	B	This studyc / [6]
169-OaRid4	Ridala settlement	1962	AI 4261	settlement	petrosal bone	Bronze Age	800–600 BCE	B	This studyc / [6]
170-OaRid5	Ridala settlement	1963	AI 4329	settlement	petrosal bone	Bronze Age	800–600 BCE	B	This studyc / [6]
171-OaPada3	Pada I settlement	1981	AI 5200	settlement	petrosal bone	Iron Age	600–1100 CE	B	This studyc / [7]
191-OaPol2	Põltsamaa castle	1998	TÜ 714	castle	petrosal bone	Modern Period	End of 1500s CE	B	This studyd / [8]
a Corrected date after H. Valk, personal communication.
b No sampling permit required.
c Sampling protocol AI PP number 492 (permission given by the Archaeological Research Collection, Tallinn University).
d Sampling protocol No 101 (permission given by the archaeology collections at the University of Tartu).
e Previously published radiocarbon dates recalibrated (for details, see Supplementary Text S2.1.5 online).

## Sheet: Table S1-2. Kihnu samples
Table S1-2. Kihnu native sheep samples tested for enJSRVs.
Sample ID	Sheep ID	Sheep name	Sex F/M	Blood sample taken	DNA extracted	Number of given offspring with the society's wish (+) or very strong wish (++) to get more offspring from this particular individual/lineage	Still alive (in June 2020) Y/N	Points given in the breeding book F: good >30, max 38; M: good >40, max 46	Genetic group within the breed	mtDNA haplogroup [2]
ML1	4207979	Simmi	F	10 September 2016	2016	4++	Y	37	-	-
ML2	3587836	Kruusa	F	10 September 2016	2016	2+	N	31	-	-
ML3	2488158	Kullerkupp	F	10 September 2016	2016	5	Y	28	-	-
ML4	4406167	Vaasa	F	10 September 2016	2016	0	Y	no points given, because has not given offspring	-	-
ML5	4207887	Tundra	F	10 September 2016	2016	4++	Y	33	-	-
ML6	4406303	Libelung	M	11 September 2016	2016	18	Y	45	-	-
ML7	4207832	Tarvas	M	11 September 2016	2016	0	N	40 (but has not given official offspring)	-	-
ML8	3435229	Vasja	M	11 September 2016	2016	16+	N	39	-	-
ML9	4207856	Variser	M	11 September 2016	2016	55++	Y	43	-	-
ML10	2488042	Lexus	M	10 September 2016	2016	108+	N	41	-	-
ML11	4083832	Ogarull	M	11 September 2016	2016	36	N	42	-	-
ML12	4406235	Veel	F	10 September 2016	2016	1	Y	36	-	-
ML13	531115	Virmaline	F	10 September 2016	2016	16+	N	32	P1	-
ML14	48491	Leida	F	10 September 2016	2016	7+	N	34	P10	-
ML15	415712	Luise	F	10 September 2016	2016	7+	N	36	P12	-
ML16	2488257	Viru	F	10 September 2016	2016	5+	Y	34	-	-
ML17	4408017	Virulaulik	F	10 September 2016	2016	0+	Y	no points given, because has not given offspring	-	-
ML18	531092	Lepatriinu	F	10 September 2016	2016	14+	N	30	P1	-
ML19	4166948	Lulli	F	10 September 2016	2016	4+	Y	33	-	-
ML20	1378634	Tamburiin	F	10 September 2016	2016	10+	Y	33	-	-
ML21	4166931	Luisi	F	10 September 2016	2016	5++	Y	31	-	-
ML22	2445496	Scarletty	F	10 September 2016	2016	7+	Y	30	-	-
ML23	531825	Kristiina		10 September 2016	2016	14+	N	31	P1	-
ML24	531207	Ursula	F	10 September 2016	2016	10+	N	34	P1	-
ML25	3587690	Võhumõõk	F	10 September 2016	2016	6+	Y	35	-	-
ML26	415774	Velda	F	10 September 2016	2016	16+	N	34	P1	-
ML27	2487977	Lipsi	F	10 September 2016	2016	6+	Y	34	-	-
ML28	2485287	Libelle	F	10 September 2016	2016	7+	Y	34	-	-
ML29	531498	Trubaduur	F	10 September 2016	2016	10++	N	32	P1	-
ML30	3435175	Sinilill	F	10 September 2016	2016	9+	Y	37	-	-
E1	1378450	Liina	F	December 2017	2018	9+	Y	34	-	-
E2	4406211	Selti	F	December 2017	2018	0+	Y	no points given, because has not given offspring	-	-
E3	4447610	Siimusti	F	December 2017	2018	1++	Y	37	-	-
E4	4447641	Krišnaiid	F	December 2017	2018	0++	Y	no points given, because has not given offspring	-	-
E5	1378788	Veneetsia	F	December 2017	2018	1+	Y	34	-	-
E6	1378948	Kristall	F	December 2017	2018	13+	Y	31	-	-
E7	2483276	Liivatera	F	December 2017	2018	8+	Y	33	-	-
E8	2488295	Vesuuvike	F	December 2017	2018	5++	Y	36	-	-
E9	1378146	Seller	F	December 2017	2018	7+	Y	36	-	-
E10	4727095	Kuningas	M	December 2017	2018	45+	Y	36	-	-
E11	4760825	Theodor	M	December 2017	2018	63+	N	40	-	-
E12	4727118	Vürst	M	December 2017	2018	42+	Y	41	-	-
E13	2827261	Valgeläige	F	December 2017	2018	0	N	34 (but has not given official offspring)	-	-
E14	2827285	Võilill	F	December 2017	2018	0	N	33 (but has not given official offspring)	-	-
E15	2827278	Viirpuu	F	December 2017	2018	0	N	32 (but has not given official offspring)	-	-
E16	4148708	Suislepp	F	December 2017	2018	4	Y	31	-	-
E17	4148609	Merevaik	F	December 2017	2018	4+	Y	31	-	-
E18	4148593	Siilu	F	December 2017	2018	3	N	29	-	-
E19	2445229	Musi	F	December 2017	2018	4+	Y	31	-	-
E20	4148463	Muri	F	December 2017	2018	2	N	34	-	-
LA1	-	Maantee Tjomka	M	20 June 2007	2007	3	N	no points given, because lived before the breeding book was established	P14	B
LA2	1378337	MaanteeValge	F	20 June 2007	2007	1	N	no points given, because lived before the breeding book was established	P14	B
LA3	1378320	Maanteeliisu	F	20 June 2007	2007	3	N	no points given, because lived before the breeding book was established	P14	B
LA4	1378351	MaanteeHallu	F	20 June 2007	2007	2	N	no points given, because lived before the breeding book was established	P14	B
LA5	48545	OgaMust	F	20 June 2007	2007	6	N	no points given, because lived before the breeding book was established	P12	B
LA6	630689	-	F	20 June 2007	2007	6	N	no points given, because lived before the breeding book was established	P12	B
LA7	630665	Tilbu	F	20 June 2007	2007	2	N	no points given, because lived before the breeding book was established	P12	B
LA8	1002263	OgaLäige	F	20 June 2007	2007	1	N	no points given, because lived before the breeding book was established	P12	B
LA9	-	Oga Sarvik	M	20 June 2007	2007	1	N	no points given, because lived before the breeding book was established	P12	B
LA10	630641	Oga Hall	F	20 June 2007	2007	6	N	no points given, because lived before the breeding book was established	P12	B
LA15	531221	EvaLiisa	F	20 June 2007	2007	18	N	33	P12	A
LA17	531245	Vee	F	20 June 2007	2007	11	N	29	P1	B
LA18	531368	Lumikulm	F	20 June 2007	2007	1	N	no points given, because lived before the breeding book was established	P12	A
LA19	531580	Leenu	F	20 June 2007	2007	3	N	no points given, because lived before the breeding book was established	P1	B
LA20	531344	Täppsaba	F	20 June 2007	2007	10	N	no points given, because lived before the breeding book was established	P1	B
LA22	531375	Lumilauk	F	20 June 2007	2007	3	N	no points given, because lived before the breeding book was established	P12	A
LA23	531764	Viire	F	20 June 2007	2007	6	N	no points given, because lived before the breeding book was established	P1	B
LA24	531740	SigneRiin	F	20 June 2007	2007	12	N	no points given, because lived before the breeding book was established	P1	B
LA25	531382	Triinu	F	20 June 2007	2007	7	N	no points given, because lived before the breeding book was established	P1	B
LA26	415798	Ummi	M	2 July 2007	2007	6	N	no points given, because lived before the breeding book was established	P1	B
LA27	531078	Odaots	F	2 July 2007	2007	20	N	no points given, because lived before the breeding book was established	P1	A
LA30	1333411	Virsikupoeg	M	2 July 2007	2007	0	N	no points given, because lived before the breeding book was established	P1	B
LA33	1410600	Mustkõrv	F	2 July 2007	2007	2	N	no points given, because lived before the breeding book was established	P1	B
LA39	1290257	Villu	M	2 July 2007	2007	0	N	no points given, because lived before the breeding book was established	P1	A
LA40	178846	Ummu	F	2 July 2007	2007	4	N	no points given, because lived before the breeding book was established	P5	B
LA42	1290226	Toora	F	2 July 2007	2007	4	N	no points given, because lived before the breeding book was established	P1	B
LA43	1537260	HädiseÕde	F	2 July 2007	2007	7	N	no points given, because lived before the breeding book was established	P1	A
LA44	1290271	Oksake	F	2 July 2007	2007	10	N	no points given, because lived before the breeding book was established	P1	A
LA46	1012804	Urti	M	2 July 2007	2007	19+	N	no points given, because lived before the breeding book was established	P1	B
LA47	531252	Scalp	M	2 July 2007	2007	10	N	no points given, because lived before the breeding book was established	P1	B

## Sheet: Table S1-3. Reference data
Table S1-3. Selected reference data from the study by Chessa et al. [9]. Presented here with the permission by M. Palmarini.
Breed / ID	Area No in Chessa et al., Fig. 2 [9]	Area No in this study, Fig. 1 (main text)	Area / Group	enJSRV-7	enJSRV-18	enJS5F16	enJSRV-8	Retrotype
Viena sheep 24	33	3	West Russia	0	1	1	0	R6
Viena sheep 27	33	3	West Russia	0	1	1	0	R6
Viena sheep 30	33	3	West Russia	1	1	1	0	R7
Viena sheep 2	33	3	West Russia	0	1	0	0	R2
Viena sheep 32	33	3	West Russia	1	1	1	0	R7
Romanov 5	34	4	Central (west) Russia	0	0	1	0	R3
Romanov 6	34	4	Central (west) Russia	0	1	1	0	R6
Romanov 14	34	4	Central (west) Russia	0	1	1	0	R6
Romanov 19	34	4	Central (west) Russia	1	1	1	0	R7
Romanov 20	34	4	Central (west) Russia	0	1	1	0	R6
Romanov S17	34	4	Central (west) Russia	0	1	1	0	R6
Romanov 2	34	4	Central (west) Russia	0	1	1	0	R6
Romanov 26	34	4	Central (west) Russia	0	1	1	0	R6
Romanov 30	34	4	Central (west) Russia	1	0	1	0	R5
Romanov 36	34	4	Central (west) Russia	0	1	1	0	R6
Udmurtial 17	34	5	Central (west) Russia	1	1	0	0	R4
Udmurtial 18	34	5	Central (west) Russia	1	1	0	0	R4
Udmurtial 19	34	5	Central (west) Russia	1	1	0	0	R4
Udmurtial 20	34	5	Central (west) Russia	0	1	0	0	R2
Udmurtial 21	34	5	Central (west) Russia	0	1	0	0	R2
Finnsheep L47	60	6	Finland	0	1	1	0	R6
Finnsheep L48	60	6	Finland	0	1	1	0	R6
Finnsheep L59	60	6	Finland	0	0	0	0	R0
Finnsheep L194	60	6	Finland	0	1	1	0	R6
Finnsheep L263	60	6	Finland	0	0	0	0	R0
Finnsheep L266	60	6	Finland	0	1	1	0	R6
Finnsheep L236	60	6	Finland	0	0	1	0	R3
Finnsheep L93	60	6	Finland	0	1	0	0	R2
Finnsheep L214	60	6	Finland	0	1	1	0	R6
Finnsheep L221	60	6	Finland	0	0	1	0	R3
Finnsheep L227	60	6	Finland	0	1	0	0	R2
Finnsheep L240	60	6	Finland	0	1	1	0	R6
Finnsheep L243	60	6	Finland	0	0	1	0	R3
Finnsheep L253	60	6	Finland	0	1	0	0	R2
Finnsheep L255	60	6	Finland	0	0	1	1	R9
Finnsheep L257	60	6	Finland	0	0	0	0	R0
Finnsheep L260	60	6	Finland	0	1	1	0	R6
Kainuu Grey Sheep L6	60	7	Finland	0	0	1	0	R3
Kainuu Grey Sheep L7	60	7	Finland	0	1	1	0	R6
Kainuu Grey Sheep L10	60	7	Finland	0	0	0	0	R0
Kainuu Grey Sheep L11	60	7	Finland	0	0	1	0	R3
Kainuu Grey Sheep L12	60	7	Finland	0	0	1	0	R3
Kainuu Grey Sheep L35	60	7	Finland	0	1	1	0	R6
Kainuu Grey Sheep L37	60	7	Finland	0	1	1	0	R6
Kainuu Grey Sheep L38	60	7	Finland	0	0	1	0	R3
Kainuu Grey Sheep L40	60	7	Finland	0	0	1	0	R3
Kainuu Grey Sheep L41	60	7	Finland	0	0	0	0	R0
Kainuu Grey Sheep L137	60	7	Finland	0	1	1	0	R6
Kainuu Grey Sheep L140	60	7	Finland	0	0	1	0	R3
Kainuu Grey Sheep L148	60	7	Finland	0	1	0	0	R2
Kainuu Grey Sheep L155	60	7	Finland	0	0	0	0	R0
Kainuu Grey Sheep L161	60	7	Finland	0	0	0	0	R0
Aland Sheep AH25	61	8	Finland - Aland	0	0	0	0	R0
Aland Sheep AH9	61	8	Finland - Aland	0	0	0	0	R0
Aland Sheep AH15	61	8	Finland - Aland	0	0	0	0	R0
Aland Sheep AH21	61	8	Finland - Aland	0	1	1	0	R6
Aland Sheep AH13	61	8	Finland - Aland	0	1	1	0	R6
Aland Sheep AH7	61	8	Finland - Aland	1	1	0	0	R4
Aland Sheep AH8	61	8	Finland - Aland	0	0	1	0	R3
Aland Sheep AH11	61	8	Finland - Aland	0	0	1	0	R3
Aland Sheep AH14	61	8	Finland - Aland	0	1	0	0	R2
Aland Sheep AH17	61	8	Finland - Aland	0	0	0	0	R0
Aland Sheep AH18	61	8	Finland - Aland	0	0	1	0	R3
Aland Sheep AH19	61	8	Finland - Aland	0	0	1	0	R3
Aland Sheep AH22	61	8	Finland - Aland	0	1	1	0	R6
Aland Sheep L199	61	8	Finland - Aland	0	1	1	0	R6
Aland Sheep L200	61	8	Finland - Aland	0	1	0	0	R2
Gute SO 140	57	9	Sweden Gotland-Gute	0	0	0	0	R0
Gute SO 144	57	9	Sweden Gotland-Gute	0	0	0	0	R0
Gute SO 145	57	9	Sweden Gotland-Gute	0	0	0	1	R8
Gute SO 146	57	9	Sweden Gotland-Gute	0	1	0	0	R2
Gute SO 147	57	9	Sweden Gotland-Gute	0	1	0	0	R2
Gute SO 148	57	9	Sweden Gotland-Gute	0	0	0	1	R8
Gute SO 150	57	9	Sweden Gotland-Gute	0	0	0	0	R0
Gute SO 151	57	9	Sweden Gotland-Gute	0	1	0	0	R2
Gute SO 152	57	9	Sweden Gotland-Gute	0	1	0	0	R2
Gute SO 153	57	9	Sweden Gotland-Gute	0	0	0	0	R0
Gute SO 154	57	9	Sweden Gotland-Gute	0	1	0	0	R2
Gotland SO182	57	10	Sweden Gotland-Gute	0	1	0	0	R2
Gotland SO183	57	10	Sweden Gotland-Gute	0	1	0	0	R2
Gotland SO184	57	10	Sweden Gotland-Gute	0	1	0	0	R2
Gotland SO185	57	10	Sweden Gotland-Gute	0	1	0	0	R2
Gotland SO186	57	10	Sweden Gotland-Gute	0	0	0	0	R0
Gotland SO187	57	10	Sweden Gotland-Gute	0	0	0	0	R0
Gotland SO188	57	10	Sweden Gotland-Gute	0	0	0	0	R0
Gotland SO189	57	10	Sweden Gotland-Gute	0	0	0	0	R0
Gotland SO190	57	10	Sweden Gotland-Gute	0	1	1	0	R6
Gotland SO191	57	10	Sweden Gotland-Gute	0	1	0	0	R2
Gotland SO192	57	10	Sweden Gotland-Gute	0	1	0	0	R2
Gotland SO193	57	10	Sweden Gotland-Gute	0	1	0	0	R2
Gotland SO194	57	10	Sweden Gotland-Gute	0	1	0	0	R2
Gotland SO195	57	10	Sweden Gotland-Gute	0	1	0	0	R2
Gotland SO196	57	10	Sweden Gotland-Gute	0	1	0	0	R2
Rya SO20	58	11	Sweden- Rya	0	0	0	0	R0
Rya SO21	58	11	Sweden- Rya	1	1	0	0	R4
Rya SO22	58	11	Sweden- Rya	0	0	0	0	R0
Rya SO23	58	11	Sweden- Rya	1	1	0	0	R4
Rya SO24	58	11	Sweden- Rya	0	1	0	0	R2
Rya SO25	58	11	Sweden- Rya	0	1	0	0	R2
Rya SO26	58	11	Sweden- Rya	0	0	0	0	R0
Rya SO86	58	11	Sweden- Rya	0	0	1	0	R3
Rya SO87	58	11	Sweden- Rya	0	0	0	0	R0
Rya SO88	58	11	Sweden- Rya	0	0	0	0	R0
Rya SO89	58	11	Sweden- Rya	0	0	0	0	R0
Rya SO90	58	11	Sweden- Rya	1	0	0	0	R1
Rya SO91	58	11	Sweden- Rya	0	0	0	0	R0
Rya SO92	58	11	Sweden- Rya	1	1	1	0	R7
Rya SO93	58	11	Sweden- Rya	0	0	0	0	R0
Feral sheep NO1	59	12	Norway	0	0	1	0	R3
Feral sheep NO2	59	12	Norway	0	1	0	0	R2
Feral sheep NO3	59	12	Norway	1	0	1	0	R5
Feral sheep NO4	59	12	Norway	0	1	0	0	R2
Feral sheep NO5	59	12	Norway	1	1	1	0	R7
Feral sheep NO15	59	12	Norway	0	0	0	0	R0
Feral sheep NO16	59	12	Norway	0	1	1	0	R6
Feral sheep NO17	59	12	Norway	1	0	1	0	R5
Feral sheep NO18	59	12	Norway	1	1	1	0	R7
Feral sheep NO457	59	12	Norway	0	1	0	0	R2
Feral sheep NO458	59	12	Norway	1	1	0	0	R4
Feral sheep NO459	59	12	Norway	1	1	0	0	R4
Feral sheep NO465	59	12	Norway	0	0	1	0	R3
Feral sheep NO466	59	12	Norway	0	1	1	0	R6
Feral sheep NO467	59	12	Norway	0	1	1	0	R6
Old Spael NO31	59	13	Norway	0	1	1	0	R6
Old Spael NO32	59	13	Norway	1	1	0	0	R4
Old Spael NO33	59	13	Norway	0	1	1	0	R6
Old Spael NO34	59	13	Norway	0	1	1	0	R6
Old Spael NO452	59	13	Norway	0	1	0	0	R2
Old Spael NO453	59	13	Norway	0	1	1	0	R6
Icelandic sheep	53	14	Icelandic	1	0	1	0	R5
Icelandic sheep I 1-27012-92-5790	53	14	Icelandic	0	1	1	0	R6
Icelandic sheep I 3-27012-93-5932	53	14	Icelandic	1	0	0	0	R1
Icelandic sheep I 4-27012-94-6157	53	14	Icelandic	1	1	1	0	R7
Icelandic sheep I 5-27012-936050	53	14	Icelandic	0	0	1	0	R3
Icelandic sheep I 6-27012-946176	53	14	Icelandic	1	1	0	0	R4
Icelandic sheep I 7-27012-946179	53	14	Icelandic	0	0	1	0	R3
Icelandic sheep I 13-27011-98-061	53	14	Icelandic	0	1	1	0	R6
Icelandic sheep I 14-2701/-98063	53	14	Icelandic	0	0	0	0	R0
Icelandic sheep I 15-28021-96000	53	14	Icelandic	0	0	1	0	R3
Icelandic sheep I 16-28021-94242	53	14	Icelandic	0	0	0	0	R0
Icelandic sheep DNA1	53	14	Icelandic	0	1	0	0	R2
Icelandic sheep DNA2	53	14	Icelandic	1	0	1	0	R5
Icelandic sheep DNA3	53	14	Icelandic	1	0	1	0	R5
Icelandic sheep DNA4	53	14	Icelandic	0	0	1	0	R3
Icelandic sheep DNA5	53	14	Icelandic	0	1	1	0	R6
Icelandic sheep DNA6	53	14	Icelandic	0	0	1	0	R3
Icelandic sheep DNA7	53	14	Icelandic	0	0	1	0	R3
Icelandic sheep DNA8	53	14	Icelandic	0	0	1	0	R3
Icelandic sheep DNA9	53	14	Icelandic	0	0	0	0	R0
Icelandic sheep DNA10	53	14	Icelandic	0	1	1	0	R6
Icelandic Leader sheep 1	62	15	Iceland _ Leader	0	0	1	0	R3
Icelandic Leader sheep 2	62	15	Iceland _ Leader	0	0	1	0	R3
Icelandic Leader sheep 3	62	15	Iceland _ Leader	0	0	1	0	R3
Icelandic Leader sheep 4	62	15	Iceland _ Leader	0	0	1	0	R3
Icelandic Leader sheep 5	62	15	Iceland _ Leader	1	0	1	0	R5
Icelandic Leader sheep 6	62	15	Iceland _ Leader	1	0	1	0	R5
Icelandic Leader sheep 7	62	15	Iceland _ Leader	1	0	1	0	R5
Icelandic Leader sheep 8	62	15	Iceland _ Leader	0	0	1	0	R3
Icelandic Leader sheep 9	62	15	Iceland _ Leader	0	0	1	0	R3
Icelandic Leader sheep 10	62	15	Iceland _ Leader	0	0	0	0	R0
Icelandic Leader sheep 11	62	15	Iceland _ Leader	0	0	1	0	R3
Icelandic Leader sheep 12	62	15	Iceland _ Leader	1	0	0	0	R1
Icelandic Leader sheep 13	62	15	Iceland _ Leader	0	0	0	0	R0
Icelandic Leader sheep 14	62	15	Iceland _ Leader	0	1	1	0	R6
Icelandic Leader sheep 15	62	15	Iceland _ Leader	1	0	1	0	R5
Faroe 1	54	16	Faroe	0	1	1	0	R6
Faroe 2	54	16	Faroe	0	1	1	1	R12
Faroe 12	54	16	Faroe	0	1	1	0	R6
Faroe 13	54	16	Faroe	0	0	1	0	R3
Faroe 17	54	16	Faroe	0	1	0	0	R2
Faroe 18	54	16	Faroe	1	1	1	0	R7
Faroe 19	54	16	Faroe	0	1	1	1	R12
Faroe 23	54	16	Faroe	0	0	1	0	R3
Faroe 24	54	16	Faroe	1	1	1	0	R7
Faroe 25	54	16	Faroe	0	1	1	0	R6
Soay Ag120	51	17	Soay	0	0	0	0	R0
Soay Ag124	51	17	Soay	1	1	0	0	R4
Soay Ag264	51	17	Soay	1	0	0	0	R1
Soay BY005	51	17	Soay	1	1	0	0	R4
Soay BY016	51	17	Soay	1	0	0	0	R1
Soay BY025	51	17	Soay	1	0	1	0	R5
Soay BY031	51	17	Soay	1	1	1	0	R7
Soay BY064	51	17	Soay	1	0	1	0	R5
Soay BY077	51	17	Soay	0	0	1	0	R3
Soay Ag118	51	17	Soay	1	1	0	0	R4
Soay 6184	51	17	Soay	1	0	1	0	R5
Soay 6186	51	17	Soay	1	0	1	0	R5
Soay 6187	51	17	Soay	1	0	0	0	R1
Soay 6188	51	17	Soay	1	0	0	0	R1
Soay 6189	51	17	Soay	0	1	1	0	R6
Soay 6190	51	17	Soay	1	0	1	0	R5
Soay 6192	51	17	Soay	1	0	1	0	R5
Soay 6196	51	17	Soay	1	0	1	0	R5
Soay 6197	51	17	Soay	1	1	0	0	R4
Soay 6198	51	17	Soay	1	0	1	0	R5
Soay 6199	51	17	Soay	1	0	0	0	R1
Soay 6200	51	17	Soay	1	0	1	0	R5
Soay 6201	51	17	Soay	1	0	1	0	R5
Soay 6202	51	17	Soay	1	0	1	0	R5
Soay 6203	51	17	Soay	0	0	1	0	R3
Soay izs 1	51	17	Soay	1	0	0	0	R1
Soay izs 2	51	17	Soay	1	0	0	0	R1
Soay izs 3	51	17	Soay	0	0	1	0	R3
Soay izs 4	51	17	Soay	1	0	0	0	R1
Soay izs 5	51	17	Soay	1	0	1	0	R5
Soay izs 6	51	17	Soay	0	0	1	0	R3
Soay izs 7	51	17	Soay	0	0	0	0	R0
Soay izs 8	51	17	Soay	0	0	1	0	R3
Soay izs 9	51	17	Soay	1	0	1	0	R5
Soay izs 10	51	17	Soay	0	0	1	0	R3
Hebridean 1	52	18	Hebridean	0	0	1	0	R3
Hebridean 2	52	18	Hebridean	1	0	1	0	R5
Hebridean 3	52	18	Hebridean	1	0	1	0	R5
Hebridean 4	52	18	Hebridean	1	1	1	0	R7
Hebridean 7	52	18	Hebridean	0	1	0	0	R2
Hebridean 8	52	18	Hebridean	1	0	1	0	R5
Orkney sheep 1	63	19	Orkney	0	0	0	0	R0
Orkney sheep 2	63	19	Orkney	0	0	0	0	R0
Orkney sheep 3	63	19	Orkney	0	0	0	0	R0
Orkney sheep 4	63	19	Orkney	0	0	0	0	R0
Orkney sheep 5	63	19	Orkney	0	0	0	0	R0
Orkney sheep 6	63	19	Orkney	0	0	1	0	R3
Orkney sheep 7	63	19	Orkney	0	0	0	0	R0
Orkney sheep 8	63	19	Orkney	0	0	0	0	R0
Orkney sheep 9	63	19	Orkney	0	0	0	0	R0
Orkney sheep 10	63	19	Orkney	0	0	0	0	R0
Orkney sheep 11	63	19	Orkney	0	0	0	0	R0
Orkney sheep 12	63	19	Orkney	0	0	0	0	R0
Orkney sheep 13	63	19	Orkney	0	0	0	0	R0
Leicester Long 1	45	20	UK-Leicester	1	1	1	1	R14
Leicester Long 2	45	20	UK-Leicester	1	1	1	0	R7
Leicester Long 3	45	20	UK-Leicester	0	1	1	0	R6
Leicester Long 4	45	20	UK-Leicester	0	1	1	1	R12
Leicester Long 5	45	20	UK-Leicester	0	1	1	1	R12
Leicester Long 6	45	20	UK-Leicester	0	1	1	0	R6
Leicester Long 7	45	20	UK-Leicester	0	1	1	1	R12
Leicester Long 8	45	20	UK-Leicester	0	1	1	0	R6
Leicester Long 9	45	20	UK-Leicester	0	1	1	0	R6
Leicester Long 10	45	20	UK-Leicester	1	1	1	0	R7
Leicester Long 11	45	20	UK-Leicester	0	1	1	0	R6
Leicester Long 12	45	20	UK-Leicester	0	1	1	0	R6
Leicester Long 13	45	20	UK-Leicester	0	1	1	0	R6
Leicester Long 14	45	20	UK-Leicester	0	1	1	0	R6
Leicester Long 15	45	20	UK-Leicester	0	1	1	0	R6
Border Leic 61	45	20	UK-Leicester	0	1	1	1	R12
Border Leic 62	45	20	UK-Leicester	1	1	0	0	R4
Border Leic 63	45	20	UK-Leicester	0	0	1	0	R3
Border Leic 64	45	20	UK-Leicester	1	0	1	0	R5
Border Leic 65	45	20	UK-Leicester	0	0	1	0	R3
Border Leic 66	45	20	UK-Leicester	1	1	1	0	R7
Border Leic 67	45	20	UK-Leicester	0	0	1	1	R9
Border Leic 68	45	20	UK-Leicester	1	0	1	1	R10
Border Leic 70	45	20	UK-Leicester	1	0	1	0	R5
Border Leic 71	45	20	UK-Leicester	1	0	1	0	R5
Border Leic 72	45	20	UK-Leicester	1	0	1	0	R5
Border Leic 73	45	20	UK-Leicester	1	1	1	0	R7
Border Leic 74	45	20	UK-Leicester	1	1	1	1	R14
Border Leic 75	45	20	UK-Leicester	1	1	1	0	R7
Dorset S2	48	21	UK Dorset	0	1	0	0	R2
Dorset S3	48	21	UK Dorset	0	1	1	0	R6
Dorset 93rs8	48	21	UK Dorset	0	1	1	0	R6
Dorset 93rs9	48	21	UK Dorset	0	1	0	0	R2
Dorset 9212115	48	21	UK Dorset	0	1	0	0	R2
Dorset 9212060	48	21	UK Dorset	0	1	1	0	R6
Dorset izs 11	48	21	UK Dorset	0	1	1	0	R6
Dorset izs 12	48	21	UK Dorset	0	1	1	0	R6
Dorset izs 13	48	21	UK Dorset	0	1	1	0	R6
Dorset izs 14	48	21	UK Dorset	0	1	1	0	R6
Dorset izs 15	48	21	UK Dorset	0	1	1	0	R6
Dorset izs 16	48	21	UK Dorset	0	1	1	0	R6
Dorset izs 17	48	21	UK Dorset	0	1	1	0	R6
Dorset izs 18	48	21	UK Dorset	0	1	0	0	R2
Dorset izs 19	48	21	UK Dorset	1	1	1	0	R7
Dorset izs 20	48	21	UK Dorset	0	1	1	0	R6
Suffolk S19	49	22	UK - Suffolk-Southdown	0	1	0	0	R2
Suffolk S20	49	22	UK - Suffolk-Southdown	0	1	0	0	R2
Suffolk S21	49	22	UK - Suffolk-Southdown	0	1	1	0	R6
Suffolk S22	49	22	UK - Suffolk-Southdown	0	1	1	0	R6
Suffolk 1	49	22	UK - Suffolk-Southdown	0	1	1	0	R6
Suffolk 2	49	22	UK - Suffolk-Southdown	0	1	1	0	R6
Suffolk 3	49	22	UK - Suffolk-Southdown	0	1	0	0	R2
Suffolk 4	49	22	UK - Suffolk-Southdown	0	1	0	0	R2
Suffolk 5	49	22	UK - Suffolk-Southdown	0	1	0	0	R2
Suffolk 6	49	22	UK - Suffolk-Southdown	0	1	0	0	R2
Suffolk izs 21	49	22	UK - Suffolk-Southdown	0	1	0	0	R2
Suffolk izs 22	49	22	UK - Suffolk-Southdown	0	1	1	0	R6
Suffolk izs 23	49	22	UK - Suffolk-Southdown	1	1	1	0	R7
Suffolk izs 24	49	22	UK - Suffolk-Southdown	0	1	1	0	R6
Suffolk izs 25	49	22	UK - Suffolk-Southdown	0	1	1	0	R6
Texel UK 8t008	56	23	Texel	0	1	1	0	R6
Texel UK 8t009	56	23	Texel	1	1	0	1	R13
Texel UK 8t011	56	23	Texel	0	1	1	0	R6
Texel UK 8t012	56	23	Texel	0	1	1	0	R6
Texel UK 8t013	56	23	Texel	1	1	1	0	R7
Texel UK 8t014	56	23	Texel	0	1	1	0	R6
Texel UK 8t015	56	23	Texel	0	1	1	0	R6
Texel UK 8t016	56	23	Texel	0	1	1	1	R12
Texel USA 199806034	56	23	Texel	1	1	1	1	R14
Texel USA 199806011	56	23	Texel	1	1	1	1	R14
Texel USA 199806032	56	23	Texel	1	1	1	1	R14
Texel USA 199806909	56	23	Texel	0	1	1	1	R12
Texel USA 200006008	56	23	Texel	1	1	1	1	R14
Texel USA 200006024	56	23	Texel	1	1	1	0	R7
Texel USA 200006910	56	23	Texel	0	1	1	0	R6
Texel USA 200006911	56	23	Texel	0	1	1	1	R12
Texel USA 200106929	56	23	Texel	0	1	1	0	R6
Texel USA 200106930	56	23	Texel	1	1	1	0	R7
Texel USA 200106931	56	23	Texel	1	1	1	0	R7
Texel USA 200118018	56	23	Texel	0	1	1	1	R12
Texel USA 200206012	56	23	Texel	0	1	1	1	R12
Texel USA 200206039	56	23	Texel	0	1	1	0	R6
Texel USA 200206903	56	23	Texel	1	1	1	0	R7
Texel USA 200206906	56	23	Texel	0	1	0	0	R2
Texel Danish 15223-0434	56	23	Texel	0	1	1	1	R12
Texel Danish 15223-0445	56	23	Texel	1	1	1	1	R14
Texel Danish 75686-0849	56	23	Texel	1	1	1	0	R7
Texel Danish 75686-0843	56	23	Texel	0	1	1	0	R6
Texel Danish 75686-0808	56	23	Texel	1	1	1	0	R7
Texel Danish 75686-0778	56	23	Texel	0	1	1	0	R6
Texel Danish 75686-0772	56	23	Texel	0	1	1	0	R6
Texel Danish 75686-0801	56	23	Texel	0	1	1	0	R6
Texel Danish 75686-0708	56	23	Texel	0	1	1	0	R6
Texel Danish 82748-0394	56	23	Texel	0	1	1	0	R6

## Sheet: Table S1-4. Retrotypes combin.
Table S1-4. Combination of enJSRVs into retrotypes, where 0 marks no insertion and 1 marks an insertion for each of the four tested enJSRVs. After Chessa et al., Fig. 2 [9].
Retrotype	enJSRV-7	enJSRV-18	enJS5F16	enJSRV-8
R0	0	0	0	0
R1	1	0	0	0
R2	0	1	0	0
R3	0	0	1	0
R4	1	1	0	0
R5	1	0	1	0
R6	0	1	1	0
R7	1	1	1	0
R8	0	0	0	1
R9	0	0	1	1
R10	1	0	1	1
R11	0	1	0	1
R12	0	1	1	1
R13	1	1	0	1
R14	1	1	1	1

## Sheet: Table S1-5. Results EST
Table S1-5. Presence/absence of the four analyzed retroviruses and the designated retrotypes in each individual of ancient archaeological samples and Kihnu native sheep breed in Estonia. Only successful samples used in the analysis are shown, ordered by time period.
Sample ID	Breed / Time Period	enJSRV-7	enJSRV-18	enJS5F16	enJSRV-8	Retrotype
13-OaRid2	Late Bronze Age	0	0	1	0	R3
18-OaAsva1	Late Bronze Age	0	0	0	0	R0
105-OaAsva3	Late Bronze Age	1	1	0	0	R4
167-OaAsva4	Late Bronze Age	1	0	1	0	R5
169-OaRid4	Late Bronze Age	1	0	1	0	R5
7-OaSoon1	Iron Age	1	0	1	0	R5
16-OaLoh1	Iron Age	0	0	0	0	R0
25-OaSal1	Iron Age	0	0	1	0	R3
30-OaKea1	Iron Age	0	1	0	0	R2
31-OaKivi2	Iron Age	1	0	0	0	R1
44-OaIru1	Iron Age	0	1	1	0	R6
45-OaOte2	Iron Age	0	0	1	0	R3
49-OaIru2	Iron Age	1	0	1	0	R5
52-OaSuu2	Iron Age	0	1	0	0	R2
53-OaIru3	Iron Age	0	0	0	0	R0
59-OaLin1	Iron Age	0	1	0	0	R2
64-OaPoi1	Iron Age	0	1	0	0	R2
106-OaIlm1	Iron Age	0	0	1	0	R3
107-OaMuuk1	Iron Age	1	0	0	0	R1
118-OaMusu2	Iron Age	1	0	1	0	R5
171-OaPada3	Iron Age	1	0	0	0	R1
6-OaPost1	Middle Ages	0	0	0	0	R0
12-OaOrdu2	Middle Ages	0	1	1	0	R6
27-OaLut1	Middle Ages	0	1	0	0	R2
28-OaJak1	Middle Ages	0	1	0	0	R2
29-OaJak2	Middle Ages	0	1	0	0	R2
77-OaVilMu1	Middle Ages	0	0	1	0	R3
78-OaKures1	Middle Ages	1	1	0	0	R4
80-OaKak1	Middle Ages	0	1	1	0	R6
87-OaNar1	Middle Ages	0	0	0	0	R0
102-OaHar1	Middle Ages	0	0	0	0	R0
111-OaLatte1	Middle Ages	0	1	1	0	R6
112-OaLatte2	Middle Ages	0	0	1	0	R3
153-OaMaa1	Middle Ages	0	0	1	0	R3
155-OaLih3	Middle Ages	0	1	0	0	R2
162-OaEka4	Middle Ages	0	1	1	0	R6
8-OaVas1	Modern Period	0	0	1	0	R3
24-OaOlu1	Modern Period	0	1	0	0	R2
37-OaSam1	Modern Period	0	1	1	0	R6
46-OaJoe3	Modern Period	0	1	1	0	R6
47-OaVao3	Modern Period	0	1	0	0	R2
81-OaPol1	Modern Period	0	0	0	0	R0
85-OaPai1	Modern Period	0	1	0	0	R2
99-OaLohk2	Modern Period	0	1	0	0	R2
100-OaPadi2	Modern Period	0	1	1	0	R6
101-OaPadi3	Modern Period	0	1	1	0	R6
115-OaVilKv1	Modern Period	0	0	0	0	R0
124-OaOlu2	Modern Period	0	1	1	0	R6
127-OaPar5	Modern Period	0	1	0	0	R2
141-OaJak4	Modern Period	0	1	0	0	R2
142-OaKar6	Modern Period	1	1	1	0	R7
161-OaTart3	Modern Period	0	1	0	0	R2
191-OaPol2	Modern Period	0	0	1	0	R3
ML1	Kihnu native	0	1	0	0	R2
ML2	Kihnu native	1	1	1	0	R7
ML3	Kihnu native	1	0	1	0	R5
ML4	Kihnu native	0	1	0	0	R2
ML5	Kihnu native	0	0	1	0	R3
ML6	Kihnu native	0	1	0	0	R2
ML7	Kihnu native	0	1	0	0	R2
ML8	Kihnu native	0	1	0	0	R2
ML9	Kihnu native	0	0	0	0	R0
ML10	Kihnu native	0	1	0	0	R2
ML11	Kihnu native	0	1	0	0	R2
ML12	Kihnu native	0	1	0	0	R2
ML13	Kihnu native	0	1	0	0	R2
ML14	Kihnu native	0	1	0	0	R2
ML15	Kihnu native	1	1	0	0	R4
ML16	Kihnu native	0	1	1	0	R6
ML17	Kihnu native	0	1	1	0	R6
ML18	Kihnu native	0	1	0	0	R2
ML19	Kihnu native	0	1	0	0	R2
ML20	Kihnu native	0	1	0	0	R2
ML21	Kihnu native	1	0	0	0	R1
ML22	Kihnu native	0	1	0	1	R11
ML23	Kihnu native	0	0	0	0	R0
ML24	Kihnu native	0	0	0	1	R8
ML25	Kihnu native	0	1	0	0	R2
ML26	Kihnu native	0	1	0	0	R2
ML27	Kihnu native	1	1	0	0	R4
ML28	Kihnu native	0	1	0	0	R2
ML29	Kihnu native	0	0	1	1	R9
ML30	Kihnu native	0	1	0	1	R11
E1	Kihnu native	1	1	0	0	R4
E2	Kihnu native	0	1	0	0	R2
E3	Kihnu native	0	1	0	0	R2
E4	Kihnu native	0	0	0	0	R0
E5	Kihnu native	0	1	0	0	R2
E6	Kihnu native	0	1	1	0	R6
E7	Kihnu native	0	1	0	0	R2
E8	Kihnu native	0	0	0	0	R0
E9	Kihnu native	0	1	0	0	R2
E10	Kihnu native	0	1	1	1	R12
E11	Kihnu native	0	1	0	0	R2
E12	Kihnu native	0	1	1	1	R12
E13	Kihnu native	0	1	0	0	R2
E14	Kihnu native	0	0	1	0	R3
E15	Kihnu native	0	0	0	0	R0
E16	Kihnu native	1	1	1	0	R7
E17	Kihnu native	1	1	0	0	R4
E18	Kihnu native	0	1	0	0	R2
E19	Kihnu native	0	1	1	0	R6
E20	Kihnu native	1	1	1	0	R7
LA1	Kihnu native	0	0	0	1	R8
LA2	Kihnu native	0	0	0	0	R0
LA3	Kihnu native	0	1	0	0	R2
LA4	Kihnu native	0	0	0	1	R8
LA5	Kihnu native	0	1	0	0	R2
LA6	Kihnu native	0	1	0	0	R2
LA7	Kihnu native	0	1	0	0	R2
LA8	Kihnu native	0	1	0	0	R2
LA9	Kihnu native	0	1	0	0	R2
LA10	Kihnu native	0	1	0	0	R2
LA15	Kihnu native	0	1	1	1	R12
LA17	Kihnu native	0	1	1	1	R12
LA18	Kihnu native	1	1	1	1	R14
LA19	Kihnu native	0	0	1	1	R9
LA20	Kihnu native	1	1	1	1	R14
LA22	Kihnu native	0	1	1	1	R12
LA23	Kihnu native	0	0	1	1	R9
LA24	Kihnu native	0	0	1	1	R9
LA25	Kihnu native	0	1	1	1	R12
LA26	Kihnu native	0	1	0	0	R2
LA27	Kihnu native	0	1	0	0	R2
LA30	Kihnu native	0	1	1	1	R12
LA33	Kihnu native	0	0	1	1	R9
LA39	Kihnu native	0	1	0	1	R11
LA40	Kihnu native	0	1	0	0	R2
LA42	Kihnu native	0	1	1	1	R12
LA43	Kihnu native	0	0	1	1	R9
LA44	Kihnu native	0	0	1	1	R9
LA46	Kihnu native	0	1	1	0	R6
LA47	Kihnu native	0	1	1	1	R12

## Sheet: Table S1-6. Results EST + ref.
Table S1-6. Retrotype distribution in ancient and modern sheep populations in Estonia, compared to the selected reference populations [9], presented as number of individuals and frequencies.
No on Fig. 1 (main text)	Time period / breed	Country*	Group*	Retrotype (no of individuals / frequency)																														Total no of ind.
				R0		R1		R2		R3		R4		R5		R6		R7		R8		R9		R10		R11		R12		R13		R14
				No	%	No	%	No	%	No	%	No	%	No	%	No	%	No	%	No	%	No	%	No	%	No	%	No	%	No	%	No	%
1	Late Bronze Age	EST	NST	1	0.2	0	0	0	0	1	0.2	1	0.2	2	0.4	0	0	0	0	0	0	0	0	0	0	0	0	0	0	0	0	0	0	5
	Iron Age	EST	NST	2	0.125	3	0.1875	4	0.25	3	0.1875	0	0	3	0.1875	1	0.0625	0	0	0	0	0	0	0	0	0	0	0	0	0	0	0	0	16
	Middle Ages	EST	NST	3	0.2	0	0	4	0.266667	3	0.2	1	0.0666667	0	0	4	0.266667	0	0	0	0	0	0	0	0	0	0	0	0	0	0	0	0	15
	Modern Period	EST	NST	2	0.117647	0	0	7	0.411765	2	0.117647	0	0	0	0	5	0.294118	1	0.0588235	0	0	0	0	0	0	0	0	0	0	0	0	0	0	17
	Ancient - total	EST	NST	8	0.150943	3	0.0566038	15	0.283019	9	0.169811	2	0.0377358	5	0.0943396	10	0.188679	1	0.0188679	0	0	0	0	0	0	0	0	0	0	0	0	0	0	53
2	Kihnu	EST	NST	6	0.075	1	0.0125	34	0.425	2	0.025	4	0.05	1	0.0125	5	0.0625	3	0.0375	3	0.0375	7	0.0875	0	0	3	0.0375	9	0.1125	0	0	2	0.025	80
3	Viena sheep	RUS	NST	0	0	0	0	1	0.2	0	0	0	0	0	0	2	0.4	2	0.4	0	0	0	0	0	0	0	0	0	0	0	0	0	0	5
4	Romanov	RUS	NST	0	0	0	0	0	0	1	0.1	0	0	1	0.1	7	0.7	1	0.1	0	0	0	0	0	0	0	0	0	0	0	0	0	0	10
5	Udmurtia	RUS	NST	0	0	0	0	2	0.4	0	0	3	0.6	0	0	0	0	0	0	0	0	0	0	0	0	0	0	0	0	0	0	0	0	5
6	Finnsheep	FIN	NST	3	0.176471	0	0	3	0.176471	3	0.176471	0	0	0	0	7	0.411765	0	0	0	0	1	0.0588235	0	0	0	0	0	0	0	0	0	0	17
7	Kainuu Grey	FIN	NST	4	0.266667	0	0	1	0.0666667	6	0.4	0	0	0	0	4	0.266667	0	0	0	0	0	0	0	0	0	0	0	0	0	0	0	0	15
8	Aland	FIN	NST	4	0.266667	0	0	2	0.133333	4	0.266667	1	0.0666667	0	0	4	0.266667	0	0	0	0	0	0	0	0	0	0	0	0	0	0	0	0	15
9	Gute	SWE	NST	4	0.363636	0	0	5	0.454545	0	0	0	0	0	0	0	0	0	0	2	0.181818	0	0	0	0	0	0	0	0	0	0	0	0	11
10	Gotland	SWE	NST	4	0.266667	0	0	10	0.666667	0	0	0	0	0	0	1	0.0666667	0	0	0	0	0	0	0	0	0	0	0	0	0	0	0	0	15
11	Rya	SWE	NST	8	0.533333	1	0.0666667	2	0.133333	1	0.0666667	2	0.133333	0	0	0	0	1	0.0666667	0	0	0	0	0	0	0	0	0	0	0	0	0	0	15
12	Feral sheep	NOR	NST	1	0.0666667	0	0	3	0.2	2	0.133333	2	0.133333	2	0.133333	3	0.2	2	0.133333	0	0	0	0	0	0	0	0	0	0	0	0	0	0	15
13	Old Spael	NOR	NST	0	0	0	0	1	0.166667	0	0	1	0.166667	0	0	4	0.666667	0	0	0	0	0	0	0	0	0	0	0	0	0	0	0	0	6
14	Icelandic	ISL	NST	3	0.142857	1	0.047619	1	0.047619	7	0.333333	1	0.047619	3	0.142857	4	0.190476	1	0.047619	0	0	0	0	0	0	0	0	0	0	0	0	0	0	21
15	Icelandic leader	ISL	NST	2	0.133333	1	0.0666667	0	0	7	0.466667	0	0	4	0.266667	1	0.0666667	0	0	0	0	0	0	0	0	0	0	0	0	0	0	0	0	15
16	Faroe	FRO	NST	0	0	0	0	1	0.1	2	0.2	0	0	0	0	3	0.3	2	0.2	0	0	0	0	0	0	0	0	2	0.2	0	0	0	0	10
17	Soay	GBR	NST	2	0.0571429	8	0.228571	0	0	6	0.171429	4	0.114286	13	0.371429	1	0.0285714	1	0.0285714	0	0	0	0	0	0	0	0	0	0	0	0	0	0	35
18	Hebridean	GBR	NST	0	0	0	0	1	0.166667	1	0.166667	0	0	3	0.5	0	0	1	0.166667	0	0	0	0	0	0	0	0	0	0	0	0	0	0	6
19	Orkney	GBR	NST	12	0.923077	0	0	0	0	1	0.0769231	0	0	0	0	0	0	0	0	0	0	0	0	0	0	0	0	0	0	0	0	0	0	13
20	Leicester	GBR	Impr.	0	0	0	0	0	0	2	0.0689655	1	0.0344828	4	0.137931	9	0.310345	5	0.172414	0	0	1	0.0344828	1	0.0344828	0	0	4	0.137931	0	0	2	0.0689655	29
21	Dorset	GBR	Impr.	0	0	0	0	4	0.25	0	0	0	0	0	0	11	0.6875	1	0.0625	0	0	0	0	0	0	0	0	0	0	0	0	0	0	16
22	Suffolk	GBR	Impr.	0	0	0	0	7	0.466667	0	0	0	0	0	0	7	0.466667	1	0.0666667	0	0	0	0	0	0	0	0	0	0	0	0	0	0	15
23	Texel	NLD	Impr.	0	0	0	0	1	0.0294118	0	0	0	0	0	0	14	0.411765	7	0.205882	0	0	0	0	0	0	0	0	6	0.176471	1	0.0294118	5	0.147059	34
Total:				61	0.133772	15	0.0328947	94	0.20614	54	0.118421	21	0.0460526	36	0.0789474	97	0.212719	29	0.0635965	5	0.0109649	9	0.0197368	1	0.00219298	3	0.00657895	21	0.0460526	1	0.00219298	9	0.0197368	456
* EST – Estonia, RUS – Russia, FIN – Finland, SWE – Sweden, NOR – Norway, ISL – Iceland, FRO – Faroe Islands, GBR – United Kingdom, NLD – Netherlands, NST – Northern Short-tailed, Impr. – improvement breed.

## Sheet: References
References
1. Rannamäe, E. et al. Maternal and paternal genetic diversity of ancient sheep in Estonia from the Bronze Age to the Post-Medieval Period, and comparison with other regions in Eurasia. Anim. Genet. 47(2), 208–218 (2016).
2. Rannamäe, E. et al. Three thousand years of continuity in the maternal lineages of ancient sheep in Estonia. PLoS ONE 11(10), e0163676; 10.1371/journal.pone.0163676 (2016).
3. Mandel, M. Die Ausgrabungen in Läänemaa im Jahre 2000. Arheoloogilised välitööd Eestis / Archaeological field works in Estonia 2000, 80–83 (2001).
4. Maldre, L. Tartu VII kvartali IV kaevandi jäätmekastide arheozooloogilisest materjalist in Arheoloogilisi uurimusi. Tartu Ülikooli arheoloogia kabineti toimetused 9 (ed. Valk, H.) 99–106 (Tartu University Press, 1997).
5. Russow, E. et al. Medieval and early modern suburban site in Tallinn, Tartu Road 1: artefacts and ecofacts. Arheoloogilised välitööd Eestis / Archaeological fieldwork in Estonia 2012, 149–170 (2013).
6. Lang, V. The Bronze and Early Iron Ages in Estonia. Estonian Archaeology 3 (Tartu University Press, 2007).
7. Tamla, T. Selishe v Pada. Eesti NSV Teaduste Akadeemia Toimetised. Ühiskonnateadused 32(4), 302–306 (1983).
8. Tvauri, A. Aruanne arheoloogilistest päästekaevamistest Viljandi Spordihoone juurdeehituse alal 1999. aastal. Excavation report, manuscript in the archaeology archive of the University of Tartu (1999).
9. Chessa, B. et al. Revealing the history of sheep domestication using retrovirus integrations. Science 324(5926), 532–536 (2009).
